# Supplementary material for: Genomic study substantiates the intensive care unit as a reservoir for carbapenem-resistant Klebsiella pneumoniae in a teaching hospital in China
Source: Microb Genom. 2024 Sep 26;10(9):001299. doi: 10.1099/mgen.0.001299 (PMC11541224; doi:10.1099/mgen.0.001299)
Supplement: Uncited Table S1. [file mgen-10-01299-s001.xlsx]

## Sheet: S1
Pateint	Sex	Age	Department	Collection date	Samples	Infection	MDR	Infection type	Diabetes	Pulmonary disease	Cardiovascular disease	Urinary disease	Cancer	outcome (death or live)	Imipenem	Ertapenem	Amikacin	Cefepime	Levofloxacin	Piperacillin/tazobactam	Ceftriaxone	Cefoperazone/sulbactam	Cotrimoxazole	Cefuroxime	Amoxicillin/clavulanic acid	Cefoxitin	Ceftazidime	Meropenem																Imipenem	Meropenem	Ertapenem	Ticarcillin/Clavulanate	Amikacin	Aztreonam
2122	M	50	Recovery	2020-03-11	Urine	UTI	1	HAI	N	N	N	Y	N	live	16	8	64	64	8	128	64	64	32	64	32	64	64	16																R	NA	NA	NA	R	R
3114	F	52	ICU	2021-02-24	Sputum	Pneumonia	1	HAI	Y	Y	Y	Y	N	live	16	8	64	32	8	128	64	64	32	64	32	64	64	16																R	NA	R	NA	R	R
3255	F	49	Oncology	2020-07-03	Sputum	Pneumonia	1	HAI	N	Y	N	N	N	live	2	1	2	32	0.12	8	64	8	4	64	32	64	64	2																R	NA	R	NA	R	NA
3266	M	66	ICU	2021-04-05	Sputum	Pneumonia	1	HAI	N	Y	N	N	Y	death	16	8	64	32	8	128	64	64	32	64	32	64	64	16																R	NA	R	NA	R	NA
3414	F	81	ICU	2021-07-01	Sputum	Pneumonia	1	HAI	Y	N	Y	Y	Y	live	16	8	64	32	8	128	64	64	32	64	32	64	64	16																R	R	NA	R	R	R
3483	M	76	Oncology	2021-07-02	Blood	Bacteremia	1	HAI	Y	N	Y	N	Y	death	16	8	64	32	8	128	64	64	32	64	32	64	64	16																R	NA	R	NA	R	NA
3667	F	78	Encephalology	2021-09-26	Urine	UTI	1	HAI	Y	N	Y	N	N	death	16	8	64	32	8	128	64	64	32	64	32	64	64	16																R	NA	R	NA	R	NA
3676	M	82	Oncology	2021-06-06	Blood	Bacteremia	1	HAI	N	Y	Y	N	Y	death	16	8	64	32	8	128	64	64	32	64	32	64	64	16																R	NA	R	NA	R	R
3798	M	58	Encephalology	2021-11-25	Sputum	Pneumonia	1	CAI	N	N	Y	N	N	live	16	8	64	32	8	128	64	64	32	64	32	64	64	16																R	NA	R	NA	R	NA
3807	M	83	ICU	2021-11-14	Blood	Bacteremia	1	HAI	Y	N	Y	N	N	death	16	8	64	32	8	128	64	64	32	64	32	64	64	16																R	NA	R	NA	R	NA
3830	M	85	ICU	2021-11-20	Anal swab	Intestinal infection	1	HAI	N	Y	Y	Y	N	death	16	8	64	32	8	128	64	64	32	64	32	64	64	16																R	NA	R	NA	R	NA
3874	M	83	ICU	2021-11-12	Anal swab	Intestinal infection	1	HAI	Y	N	Y	N	N	death	16	8	64	32	8	128	64	64	32	64	32	64	64	16																R	NA	R	NA	R	R
3918	F	90	ICU	2021-12-24	Anal swab	Intestinal infection	1	HAI	Y	Y	Y	N	N	live	16	8	64	32	8	128	64	64	32	64	32	64	64	16																R	NA	R	NA	R	NA
3928	M	63	ICU	2021-12-24	Anal swab	Intestinal infection	1	HAI	Y	N	Y	N	N	live	16	8	64	32	8	128	64	64	32	64	32	64	64	16																R	NA	R	NA	R	NA
3930	F	84	ICU	2021-12-17	Anal swab	Intestinal infection	1	HAI	N	Y	Y	N	N	death	16	8	64	32	8	128	64	64	32	64	32	64	64	16																R	NA	R	NA	R	NA
3934	M	66	ICU	2021-12-16	Sputum	Pneumonia	1	HAI	Y	Y	N	Y	N	live	16	8	64	32	0.25	128	64	64	32	64	32	64	64	16																R	NA	R	NA	R	NA
3950	F	70	ICU	2021-12-24	Anal swab	Intestinal infection	1	HAI	Y	Y	N	N	N	live	16	8	64	32	8	128	64	64	32	64	32	64	64	16																R	NA	R	NA	R	NA
3974	F	100	ICU	2022-01-05	Anal swab	Intestinal infection	1	HAI	N	Y	Y	N	N	death	16	8	64	32	8	128	64	64	32	64	32	64	64	16																R	NA	R	NA	R	R
3979	M	84	ICU	2022-01-01	Anal swab	Intestinal infection	1	HAI	N	Y	Y	Y	N	death	4	8	2	32	4	128	64	64	2	64	32	64	64	4																R	NA	R	NA	S	NA
4015	F	64	Oncology	2022-01-11	Pleural effusion	Others	1	HAI	N	N	Y	Y	Y	live	16	8	64	32	8	128	64	64	32	64	32	64	64	16																R	R	NA	NA	R	NA
4039	M	82	CVD	2022-01-31	Anal swab	Intestinal infection	1	HAI	N	Y	Y	Y	N	death	16	8	64	32	8	128	64	64	32	64	32	64	64	16																R	R	NA	NA	R	NA
4067	M	87	Pulmonology	2022-02-08	Urine	UTI	1	HAI	N	Y	Y	Y	Y	live	16	8	64	32	8	128	64	64	32	64	32	64	64	16																R	R	NA	NA	R	NA
4078	M	91	Nephrology	2022-02-22	Blood	Bacteremia	1	HAI	N	N	Y	Y	N	live	16	8	64	32	8	128	64	64	32	64	32	64	64	16																R	R	NA	NA	R	NA
4119	M	48	Nephrology	2022-02-24	Sputum	Pneumonia	1	CAI	N	Y	Y	Y	N	death	16	8	64	32	8	128	64	64	32	64	32	64	64	16																R	R	NA	NA	R	NA
4157	M	84	Pulmonology	2022-03-15	BALF	Pneumonia	1	HAI	Y	Y	Y	N	N	live	16	8	64	32	8	128	64	64	32	64	32	64	64	16																R	R	NA	NA	R	NA
4210	F	88	Pulmonology	2022-06-13	Sputum	Pneumonia	1	HAI	N	Y	Y	Y	N	live	16	8	64	32	8	128	64	64	32	64	32	64	64	16																R	R	NA	NA	R	NA
4223	F	67	Nephrology	2022-04-14	Urine	UTI	1	HAI	Y	Y	Y	Y	N	live	16	8	64	32	8	128	64	64	32	64	32	64	64	16																R	R	NA	NA	R	NA
4239	M	88	Gastroenterology	2022-04-19	Blood	Bacteremia	1	HAI	N	Y	N	N	Y	death	16	8	64	32	8	128	64	64	32	64	32	64	64	16																R	R	NA	NA	R	NA
4863	F	68	Nephrology	2022-12-31_x001E_	Catheter	UTI	1	HAI	Y	N	Y	Y	N	death	16	8	2	32	8	128	64	64	32	64	32	64	64	16																R	R	NA	NA	S	NA
4882	M	78	Recovery	2023-01-10_x001E_	Blood	Bacteremia	1	HAI	N	Y	Y	Y	N	death	16	8	64	32	8	128	64	64	32	64	32	64	64	16																R	NA	R	NA	R	NA
4915	M	72	Endocrinology	2023-01-20_x001E_	Sputum	Pneumonia	1	HAI	N	Y	Y	Y	N	live	8	0.25	64	32	8	128	64	64	8	64	32	64	64	8																R	NA	R	NA	R	NA
4934	M	89	Pulmonology	2023-01-26_x001E_	BALF	Pneumonia	1	HAI	N	Y	Y	Y	N	live	16	8	64	32	8	128	64	64	2	64	32	64	64	16																R	NA	R	NA	R	NA
4937	M	90	ICU	2023-01-28_x001E_	Urine	UTI	1	HAI	Y	Y	Y	N	N	death	16	8	64	32	8	128	64	64	32	64	32	64	64	16																R	NA	R	NA	R	NA
4959	M	64	Recovery	2023-02-01_x001E_	Urine	UTI	1	HAI	Y	N	Y	Y	N	live	8	0.12	64	32	8	128	64	64	32	64	32	64	64	8																R	NA	R	NA	R	NA
5050	M	85	ICU	2023-02-20_x001E_	Urine	UTI	1	HAI	Y	N	Y	Y	N	live	16	8	64	32	8	128	64	64	32	64	32	64	64	16																R	NA	R	NA	R	NA
5205	M	83	CVD	2023-03-07_x001E_	Urine	UTI	1	HAI	N	Y	Y	Y	N	death	16	8	64	32	8	128	64	64	32	64	32	64	64	16																R	NA	R	NA	R	NA
5233	M	53	Encephalology	2023-03-15_x001E_	Blood	Bacteremia	1	HAI	N	Y	Y	N	N	live	16	8	64	32	8	128	64	64	32	64	32	64	64	16																R	NA	R	NA	R	NA
5569	M	78	Encephalology	2023-05-22_x001E_	Sputum	Pneumonia	1	HAI	N	Y	Y	N	N	live	16	8	64	32	8	128	64	64	32	64	32	64	64	16																R	NA	R	NA	R	NA
5570	F	81	ICU	2023-05-22_x001E_	Sputum	Pneumonia	1	HAI	N	Y	Y	N	N	live	16	8	64	32	8	128	64	64	32	64	32	64	64	16																R	NA	R	NA	R	NA
5621	F	77	ICU	2023-05-31_x001E_	Sputum	Pneumonia	1	HAI	N	Y	Y	N	N	live	16	8	64	32	8	128	64	64	32	64	32	64	64	16																R	NA	R	NA	R	NA
5658	F	80	ICU	2023-06-09_x001E_	Urine	UTI	1	HAI	Y	N	Y	N	N	live	16	8	64	32	8	128	64	64	32	64	32	64	64	16																R	NA	R	NA	R	NA
5856	M	76	Emergency	2023-07-16_x001E_	Urine	UTI	1	HAI	N	Y	Y	Y	N	live	16	8	64	32	8	128	64	64	32	64	32	64	64	16																R	NA	R	NA	R	NA
5860	F	76	Nephrology	2023-07-13_x001E_	Urine	UTI	1	HAI	Y	N	Y	Y	N	live	16	8	64	32	8	128	64	64	32	64	32	64	64	16																R	NA	R	NA	R	NA
5918	M	76	Massage	2023-08-03_x001E_	Urine	UTI	1	HAI	Y	N	Y	Y	Y	live	16	8	64	32	8	128	64	64	32	64	32	64	64	16																R	NA	R	NA	R	NA
5965	F	62	Oncology	2023-08-17_x001E_	Urine	UTI	1	HAI	N	N	N	N	Y	live	16	8	2	32	8	128	64	64	32	64	32	64	64	16																R	NA	R	NA	S	NA
															R:>=4	R:>=2	R:>=16	R:>=16	R:>=2	R:>=32/4	R:>=4	R:>=64	R:>=4/76	R:>=32	R:>=32/16	R:>=32	R:>=16	R:>=4
															I:2	I:1	I:8	SDD:4-8	I:1	SDD:16/4	I:2	I:32	/	I:8-16	I:16/8	I:8-16	I:8	I:2
															S:<=1	S:<=0.5	S:<=4	S:<=2	S:<=0.5	S:<=8/4	S:<=1	S:<=16	S:<=2/38	S:<=4	S:<=8/4	S:<=4	S:<=4	S:<=1
[truncated: 25 more columns]

## Sheet: S2
ID	MLST	Collection time	Completeness	Contamination	heterogeneity	species	Source	CPE genes	HM-pos	plasmid	rep_type(s)	relaxase_type(s)	mpf_type	orit_type(s)	predicted_mobility	hvKP	species_match	contig_count	N50	largest_contig	total_size	ambiguous_bases	QC_warnings	ST	virulence_score	resistance_score	num_resistance_classes	num_resistance_genes	Yersiniabactin	YbST	Colibactin	CbST	Aerobactin	AbST	Salmochelin	peg-344	SmST	RmpADC	RmST	rmpA2	wzi	K_locus	K_type	K_locus_problems	K_locus_confidence	K_locus_identity	K_locus_missing_genes	O_locus	O_type
2122	11	2020-03-11	99.85	0.18	25	Klebsiella pneumoniae	Urine	blaKPC-2	1	[F33:A-:B-]	ColRNAI_rep_cluster_1857,IncFIA,IncFIB,IncFII,IncHI1B,IncR,IncU	MOBC,MOBP	MPF_I	MOBP	conjugative	+	strong	219	156345	365820	5862163	no	-	ST11	4	2	9	11	ybt 9; ICEKp3	503-1LV	-	0	iuc 1	1	-	0	0	-	0	rmpA2_3-47%	wzi64	KL64	K64	none	Very high	0.999		O1/O2v1	O2a
3114	11	2021-02-24	100	0.77	33.33	Klebsiella pneumoniae	Sputum	blaKPC-2		[F33:A-:B-]	ColRNAI_rep_cluster_1857,IncFIA,IncFIB,IncFII,IncFII,IncHI1B,IncR,IncU,rep_cluster_2370,rep_cluster_2373	MOBC,MOBC,MOBP,MOBP	MPF_I	MOBP,MOBP	conjugative	-	strong	353	151843	366132	5921432	no	-	ST11	5	2	8	10	-,-,-	0,0,0	clb 3	17	iuc 1	1	-	0	0	-	0	rmpA2_3-47%	wzi64	KL64	K64	none	Very high	0.999		O1/O2v1	O2a
3255	11	2020-07-03	99.7	0.35	0	Klebsiella pneumoniae	Sputum	blaKPC-2	1	[F33:A-:B-]	IncFIA,IncFIB,IncFIB,IncFII,IncFII,IncR,rep_cluster_2370,rep_cluster_2392	MOBF,MOBP	MPF_F	MOBP,MOBP	conjugative	-	strong	208	193200	367404	5767357	no	-	ST11	0	2	9	11	-	0	-	0	-	0	-	0	0	-	0	-	wzi64	KL64	K64	none	Very high	0.9989		O1/O2v1	O2a
3266	11	2021-04-05	100	0.02	0	Klebsiella pneumoniae	Sputum	blaKPC-2	1	[F33:A-:B-]	ColRNAI_rep_cluster_1857,IncFIA,IncFIB,IncFII,IncFII,IncHI1B,IncR,IncU,rep_cluster_2370	MOBC,MOBP,MOBP	MPF_I	MOBP,MOBP	conjugative	+	strong	228	151843	366132	5784389	no	-	ST11	4	2	8	10	ybt 9; ICEKp3	503-2LV	-	0	iuc 1	1	-	0	0	-	0	rmpA2_3-47%	wzi64	KL64	K64	none	Very high	0.999		O1/O2v1	O2a
3414	11	2021-07-01	100	0.09	50	Klebsiella pneumoniae	Sputum	blaKPC-2		[F33:A-:B-]	ColRNAI_rep_cluster_1857,IncFIA,IncFIB,IncFII,IncHI1B,IncR,IncU,rep_cluster_2370	MOBC,MOBP,MOBP	MPF_I	MOBP,MOBP	conjugative	-	strong	218	151843	366132	5776425	no	-	ST11	4	2	8	10	ybt 9; ICEKp3	503-2LV	-	0	iuc 1	1	-	0	0	-	0	rmpA2_3-47%	wzi64	KL64	K64	none	Very high	0.9991		O1/O2v1	O2a
3483	11	2021-07-02	99.7	0.12	0	Klebsiella pneumoniae	Blood	blaKPC-2		[F33:A-:B-]	ColRNAI_rep_cluster_1857,IncFIA,IncFIB,IncFII,IncFII,IncHI1B,IncR,IncU,rep_cluster_2370	MOBC,MOBP,MOBP	MPF_I	MOBP,MOBP	conjugative	-	strong	186	151843	546176	5742328	no	-	ST11	4	2	9	10	ybt 9; ICEKp3	503-1LV	-	0	iuc 1	1	-	0	0	-	0	rmpA2_3-47%	wzi149	KL62	K62	-	High	0.9996	KL62_09	O1/O2v1	O2a
3667	273	2021-09-26	100	0.91	0	Klebsiella pneumoniae	Urine	blaNDM-1		IncU	IncU,rep_cluster_1254	MOBH	MPF_F	-	conjugative	-	strong	137	386212	1308451	5494935	no	-	ST273	0	2	10	17	-	0	-	0	-	0	-	0	0	-	0	-	wzi100	KL10	K10	?-	Good	0.9671	KL10_18_manC,KL10_19_manB	O3/O3a	O3/O3a
3676	11	2021-06-06	100	0.67	8.33	Klebsiella pneumoniae	Blood	blaKPC-2		[F33:A-:B-]	Col(MG828),ColRNAI_rep_cluster_1857,ColRNAI_rep_cluster_1987,IncFIA,IncFIB,IncFII,IncFII,IncHI1B,IncR,IncU,rep_cluster_2358,rep_cluster_2370	MOBC,MOBC,MOBP,MOBP	MPF_I	MOBP,MOBP,MOBP	conjugative	-	strong	682	151843	366132	6040781	no	-	ST11	5	2	8	10	-,-,-,-	0,0,0,0	clb 3	17	iuc 1	1	-	0	0	-	0	rmpA2_3-47%	wzi64	KL64	K64	none	Very high	0.999		O1/O2v1	O2a
3798	11	2021-11-25	100	1.65	0	Klebsiella pneumoniae	Sputum	blaKPC-2		[F33:A-:B-]	ColRNAI_rep_cluster_1857,IncFIA,IncFIB,IncFII,IncFII,IncHI1B,IncR,IncU,rep_cluster_1197,rep_cluster_2370	MOBC,MOBC,MOBP,MOBP,MOBP	MPF_I	MOBP,MOBP	conjugative	-	strong	778	114957	366132	6141603	no	-	ST11	5	2	8	10	-,-,-,-	0,0,0,0	clb 3	17	iuc 1	1	-	0	0	-	0	rmpA2_3-47%	wzi64	KL64	K64	none	Very high	0.999		O1/O2v1	O2a
3807	11	2021-11-14	100	0.02	0	Klebsiella pneumoniae	Blood	blaKPC-2		[F33:A-:B-]	ColRNAI_rep_cluster_1857,IncFIA,IncFIB,IncFII,IncFII,IncHI1B,IncR,IncU,rep_cluster_2370	MOBC,MOBP,MOBP	MPF_I	MOBP,MOBP	conjugative	-	strong	213	151843	365926	5777029	no	-	ST11	4	2	8	10	ybt 9; ICEKp3	503-2LV	-	0	iuc 1	1	-	0	0	-	0	rmpA2_3-47%	wzi64	KL64	K64	none	Very high	0.999		O1/O2v1	O2a
3830	11	2021-11-20	100	0.02	0	Klebsiella pneumoniae	Anal swab	blaKPC-2		[F33:A-:B-]	ColRNAI_rep_cluster_1857,IncFIA,IncFIB,IncFII,IncHI1B,IncR,IncU,rep_cluster_2358,rep_cluster_2370	MOBC,MOBP,MOBP	MPF_I	MOBP,MOBP	conjugative	-	strong	229	151843	366132	5783269	no	-	ST11	4	2	8	11	ybt 9; ICEKp3	503-2LV	-	0	iuc 1	1	-	0	0	-	0	rmpA2_3-47%	wzi64	KL64	K64	none	Very high	0.999		O1/O2v1	O2a
3874	11	2021-11-12	100	0.02	0	Klebsiella pneumoniae	Anal swab	blaKPC-2		[F33:A-:B-]	ColRNAI_rep_cluster_1857,IncFIA,IncFIB,IncFII,IncFII,IncHI1B,IncR,IncU,rep_cluster_2370	MOBC,MOBC,MOBP,MOBP	MPF_I	MOBP,MOBP	conjugative	-	strong	301	127952	366132	5904056	no	-	ST11	5	2	8	10	-,-,-,-,-	0,0,0,0,0	clb 3	17	iuc 1	1	-	0	0	-	0	rmpA2_3-47%	wzi64	KL64	K64	none	Very high	0.999		O1/O2v1	O2a
3918	11	2021-12-24	100	0.05	0	Klebsiella pneumoniae	Anal swab	blaKPC-2		[F33:A-:B-]	ColRNAI_rep_cluster_1857,IncFIA,IncFIB,IncFII,IncHI1B,IncR,IncU,rep_cluster_2370	MOBC,MOBC,MOBP,MOBP	MPF_I	MOBP,MOBP	conjugative	-	strong	323	128171	366132	5916837	no	-	ST11	5	2	8	10	-,-,-,-	0,0,0,0	clb 3	17	iuc 1	1	-	0	0	-	0	rmpA2_3-47%	wzi64	KL64	K64	none	Very high	0.999		O1/O2v1	O2a
3928	11	2021-12-24	100	0.02	0	Klebsiella pneumoniae	Anal swab	blaKPC-2		[F33:A-:B-]	ColRNAI_rep_cluster_1857,IncFIA,IncFIB,IncFII,IncHI1B,IncR,IncU,rep_cluster_2370	MOBC,MOBP,MOBP	MPF_I	MOBP,MOBP	conjugative	-	strong	220	166829	365030	5776618	no	-	ST11	4	2	7	9	ybt 9; ICEKp3	503-2LV	-	0	iuc 1	1	-	0	0	-	0	rmpA2_3-47%	wzi64	KL64	K64	none	Very high	0.999		O1/O2v1	O2a
3930	11	2021-12-17	100	0.05	0	Klebsiella pneumoniae	Anal swab	blaKPC-2		[F33:A-:B-]	ColRNAI_rep_cluster_1857,IncFIA,IncFIB,IncFII,IncHI1B,IncR,IncU,rep_cluster_2370	MOBC,MOBC,MOBP,MOBP	MPF_I	MOBP,MOBP	conjugative	-	strong	322	128171	366132	5914962	no	-	ST11	5	2	8	10	-,-,-,-	0,0,0,0	clb 3	17	iuc 1	1	-	0	0	-	0	rmpA2_3-47%	wzi64	KL64	K64	none	Very high	0.999		O1/O2v1	O2a
3934	11	2021-12-16	100	0.05	0	Klebsiella pneumoniae	Sputum	blaKPC-2		[F33:A-:B-]	ColRNAI_rep_cluster_1857,IncFIA,IncFIB,IncFII,IncHI1B,IncR,IncU,rep_cluster_2370	MOBC,MOBC,MOBP,MOBP	MPF_I	MOBP,MOBP	conjugative	-	strong	338	127952	365376	5913168	no	-	ST11	5	2	8	10	-,-,-,-	0,0,0,0	clb 3	17	iuc 1	1	-	0	0	-	0	rmpA2_3-47%	wzi64	KL64	K64	none	Very high	0.999		O1/O2v1	O2a
3950	11	2021-12-24	100	0.02	0	Klebsiella pneumoniae	Anal swab	blaKPC-2		[F33:A-:B-]	ColRNAI_rep_cluster_1857,IncFIA,IncFIB,IncFII,IncFII,IncHI1B,IncR,IncU,rep_cluster_2370	MOBC,MOBP,MOBP	MPF_I	MOBP,MOBP	conjugative	-	strong	217	166829	328829	5741751	no	-	ST11	4	2	8	9	ybt 9; ICEKp3 (truncated)	503-2LV	-	0	iuc 1	1	-	0	0	-	0	rmpA2_3-47%	wzi64	KL64	K64	none	Very high	0.999		O1/O2v1	O2a
3974	11	2022-01-05	100	0.08	33.33	Klebsiella pneumoniae	Anal swab	blaKPC-2		[F33:A-:B-]	ColRNAI_rep_cluster_1857,IncFIA,IncFIB,IncFII,IncFII,IncHI1B,IncR,IncU,rep_cluster_2370	MOBC,MOBC,MOBP,MOBP	MPF_I	MOBP,MOBP	conjugative	-	strong	312	127952	366132	5905098	no	-	ST11	5	2	8	10	-,-,-,-	0,0,0,0	clb 3	17	iuc 1	1	-	0	0	-	0	rmpA2_3-47%	wzi64	KL64	K64	none	Very high	0.999		O1/O2v1	O2a
3979	11	2022-01-01	100	0.08	0	Klebsiella pneumoniae	Anal swab	blaKPC-2		[F33:A-:B-]	ColRNAI_rep_cluster_1857,IncFIA,IncFIB,IncFII,IncHI1B,IncR,IncU,rep_cluster_2370	MOBC,MOBC,MOBP,MOBP	MPF_I	MOBP,MOBP	conjugative	-	strong	326	128171	366132	5915896	no	-	ST11	5	2	8	10	-,-,-,-	0,0,0,0	clb 3	17	iuc 1	1	-	0	0	-	0	rmpA2_3-47%	wzi64	KL64	K64	none	Very high	0.999		O1/O2v1	O2a
4015	11	2022-01-11	100	2.13	2.7	Klebsiella pneumoniae	Pleural effusion	blaKPC-2		[F33:A-:B-]	ColRNAI_rep_cluster_1857,IncFIA,IncFIB,IncFII,IncFII,IncHI1B,IncR,IncU,rep_cluster_1093,rep_cluster_1197	MOBC,MOBF,MOBP,MOBP	MPF_I	MOBP	conjugative	-	strong	3105	95276	311142	7480619	yes (1)	total_size,ambiguous_bases	ST11	4	2	10	12	ybt 9; ICEKp3	503	-	0	iuc 1	1	-	1	0	-,rmp 1; KpVP-1	0,40	rmpA2_3-47%	wzi64	KL64	K64	none	Very high	0.9991		O1/O2v1	O2a
4039	11	2022-01-31	100	0.02	0	Klebsiella pneumoniae	Anal swab	blaKPC-2		[F33:A-:B-]	ColRNAI_rep_cluster_1857,IncFIA,IncFIB,IncFII,IncHI1B,IncR,IncU,rep_cluster_2370	MOBC,MOBC,MOBP,MOBP	MPF_I	MOBP,MOBP	conjugative	-	strong	222	128171	366132	5877779	no	-	ST11	5	2	8	10	ybt 17; ICEKp10,-	288-1LV,0	clb 3	17	iuc 1	1	-	0	0	-	0	rmpA2_3-47%	wzi64	KL64	K64	none	Very high	0.999		O1/O2v1	O2a
4067	11	2022-02-08	100	0.09	0	Klebsiella pneumoniae	Urine	blaKPC-2		[F33:A-:B-]	ColRNAI_rep_cluster_1857,IncFIA,IncFIB,IncFII,IncHI1B,IncR,IncU,rep_cluster_2370	MOBC,MOBP,MOBP	MPF_I	MOBP,MOBP	conjugative	-	strong	212	151843	366132	5828260	no	-	ST11	4	2	9	12	ybt 9; ICEKp3	503-2LV	-	0	iuc 1	1	-	0	0	-	0	rmpA2_3-47%	wzi64	KL64	K64	none	Very high	0.9991		O1/O2v1	O2a
4078	11	2022-02-22	100	0.02	0	Klebsiella pneumoniae	Blood	blaKPC-2	1	[F33:A-:B-]	ColRNAI_rep_cluster_1857,IncFIA,IncFIB,IncFII,IncHI1B,IncR,IncU,rep_cluster_2370	MOBC,MOBP,MOBP	MPF_I	MOBP,MOBP	conjugative	+	strong	205	166829	328829	5734984	no	-	ST11	4	2	8	9	ybt 9; ICEKp3 (truncated)	503-2LV	-	0	iuc 1	1	-	0	0	-	0	rmpA2_3-47%	wzi64	KL64	K64	none	Very high	0.999		O1/O2v1	O2a
4119	11	2022-02-24	100	0.02	0	Klebsiella pneumoniae	Sputum	blaKPC-2		[F33:A-:B-]	ColRNAI_rep_cluster_1857,IncFIA,IncFIB,IncFII,IncFII,IncHI1B,IncR,IncU,rep_cluster_2370	MOBC,MOBP,MOBP	MPF_I	MOBP,MOBP	conjugative	-	strong	212	127952	366132	5763327	no	-	ST11	4	2	8	9	ybt 9; ICEKp3	503-2LV	-	0	iuc 1	1	-	0	0	-	0	rmpA2_3-47%	wzi64	KL64	K64	none	Very high	0.9991		O1/O2v1	O2a
4157	11	2022-03-15	100	0.02	0	Klebsiella pneumoniae	BALF	blaKPC-2		[F33:A-:B-]	ColRNAI_rep_cluster_1857,IncFIA,IncFIB,IncFII,IncFII,IncHI1B,IncR,IncU,rep_cluster_2370	MOBC,MOBC,MOBP,MOBP	MPF_I	MOBP,MOBP	conjugative	-	strong	228	129741	366132	5848095	no	-	ST11	5	2	8	10	ybt 17; ICEKp10	288-1LV	clb 3	17	iuc 1	1	-	0	0	-	0	rmpA2_3-47%	wzi64	KL64	K64	none	Very high	0.999		O1/O2v1	O2a
4210	11	2022-06-13	100	0.12	50	Klebsiella pneumoniae	Sputum	blaKPC-2		[F33:A-:B-]	ColRNAI_rep_cluster_1857,IncFIA,IncFIB,IncFII,IncHI1B,IncR,IncU,rep_cluster_2370	MOBC,MOBP,MOBP	MPF_I	MOBP,MOBP	conjugative	-	strong	243	151843	329032	5785498	no	-	ST11	4	2	8	10	ybt 9; ICEKp3	503-2LV	-	0	iuc 1	1	-	0	0	-	0	rmpA2_3-47%	wzi64	KL64	K64	none	Very high	0.999		O1/O2v1	O2a
4223	11	2022-04-14	100	0.02	0	Klebsiella pneumoniae	Urine	blaKPC-2		[F33:A-:B-]	ColRNAI_rep_cluster_1857,IncFIA,IncFIB,IncFII,IncHI1B,IncR,IncU,rep_cluster_2370	MOBC,MOBP,MOBP	MPF_I	MOBP,MOBP	conjugative	-	strong	229	151843	366132	5773516	no	-	ST11	4	2	8	10	ybt 9; ICEKp3	503-2LV	-	0	iuc 1	1	-	0	0	-	0	rmpA2_3-47%	wzi64	KL64	K64	?	Good	0.999		O1/O2v1	O2a
4239	11	2022-04-19	100	0.21	40	Klebsiella pneumoniae	Blood	blaKPC-2		[F33:A-:B-]	ColRNAI_rep_cluster_1857,IncFIA,IncFIB,IncFII,IncFII,IncHI1B,IncR,IncU,rep_cluster_2370	MOBC,MOBC,MOBP,MOBP	MPF_I	MOBP,MOBP	conjugative	-	strong	307	120691	366132	5900676	no	-	ST11	5	2	8	10	-,-,-,-	0,0,0,0	clb 3	17	iuc 1	1	-	0	0	-	0	rmpA2_3-47%	wzi64	KL64	K64	none	Very high	0.999		O1/O2v1	O2a
4863	11	2022-12-31_x001E_	100	0.02	0	Klebsiella pneumoniae	Catheter	blaKPC-2		[F33:A-:B-]	ColRNAI_rep_cluster_1857,IncFIA,IncFIB,IncFII,IncFII,IncHI1B,IncR,IncU,rep_cluster_2370	MOBC,MOBP,MOBP	MPF_I	MOBP,MOBP	conjugative	-	strong	228	128171	365926	5770573	no	-	ST11	4	2	8	8	ybt 9; ICEKp3	503-2LV	-	0	iuc 1	1	-	0	0	-	0	rmpA2_3-47%	wzi64	KL64	K64	?	Good	0.999		O1/O2v1	O2a
4882	11	2023-01-10_x001E_	100	0.02	0	Klebsiella pneumoniae	Blood	blaKPC-2	1	[F33:A-:B-]	ColRNAI_rep_cluster_1857,IncFIA,IncFIB,IncFII,IncFII,IncHI1B,IncR,IncU,rep_cluster_2370	MOBC,MOBP,MOBP	MPF_I	MOBP,MOBP	conjugative	+	strong	224	128171	365926	5779407	no	-	ST11	4	2	8	10	ybt 9; ICEKp3	503-2LV	-	0	iuc 1	1	-	0	0	-	0	rmpA2_3-47%	wzi64	KL64	K64	none	Very high	0.9991		O1/O2v1	O2a
4915	11	2023-01-20_x001E_	99.4	0.02	0	Klebsiella pneumoniae	Sputum	blaKPC-2		[F33:A-:B-]	ColRNAI_rep_cluster_1857,IncFIA,IncFIB,IncFII,IncFII,IncHI1B,IncR,IncU,rep_cluster_2370	MOBC,MOBP,MOBP	MPF_I	MOBP,MOBP	conjugative	-	strong	222	127952	366132	5801122	no	-	ST11	4	2	8	10	ybt 17; ICEKp10	288-1LV	-	0	iuc 1	1	-	0	0	-	0	rmpA2_3-47%	wzi64	KL64	K64	none	Very high	0.9989		O1/O2v1	O2a
4934	11	2023-01-26_x001E_	99.4	0.02	0	Klebsiella pneumoniae	BALF	blaKPC-2		[F33:A-:B-]	ColRNAI_rep_cluster_1857,IncFIA,IncFIB,IncHI1B,IncR,IncU,rep_cluster_2370	MOBC,MOBP	MPF_T	MOBP,MOBP	conjugative	-	strong	216	109306	380443	5692098	no	-	ST11	4	2	7	9	ybt 17; ICEKp10 (truncated)	288-3LV	-	0	iuc 1	1	-	0	0	-	0	rmpA2_3-47%	wzi64	KL64	K64	-	High	0.999	KL64_03_wzi	O1/O2v1	O2a
4937	11	2023-01-28_x001E_	99.4	0.12	0	Klebsiella pneumoniae	Urine	blaKPC-2	1	[F33:A-:B-]	ColRNAI_rep_cluster_1857,IncFIA,IncFIB,IncFII,IncHI1B,IncR,IncU,rep_cluster_2370	MOBC,MOBP,MOBP	MPF_I	MOBP,MOBP	conjugative	+	strong	230	151843	366132	5803977	no	-	ST11	4	2	8	10	ybt 17; ICEKp10	288-1LV	-	0	iuc 1	1	-	0	0	-	0	rmpA2_3-47%	wzi64	KL64	K64	none	Very high	0.9989		O1/O2v1	O2a
4959	11	2023-02-01_x001E_	99.4	0.02	0	Klebsiella pneumoniae	Urine	blaKPC-2		[F33:A-:B-]	ColRNAI_rep_cluster_1857,IncFIA,IncFIB,IncFII,IncFII,IncHI1B,IncR,IncU,rep_cluster_2370	MOBC,MOBP,MOBP	MPF_I	MOBP,MOBP	conjugative	-	strong	246	109306	365372	5807345	no	-	ST11	4	2	8	10	ybt 17; ICEKp10	288-1LV	-	0	iuc 1	1	-	0	0	-	0	rmpA2_3-47%	wzi64	KL64	K64	none	Very high	0.9989		O1/O2v1	O2a
5050	11	2023-02-20_x001E_	100	0.02	0	Klebsiella pneumoniae	Urine	blaKPC-2		[F33:A-:B-]	ColRNAI_rep_cluster_1857,IncFIA,IncFIB,IncFII,IncFII,IncHI1B,IncR,IncU,rep_cluster_2370	MOBC,MOBP,MOBP	MPF_I	MOBP,MOBP	conjugative	-	strong	206	151843	366132	5774004	no	-	ST11	4	2	8	10	ybt 9; ICEKp3	503-2LV	-	0	iuc 1	1	-	0	0	-	0	rmpA2_3-47%	wzi64	KL64	K64	none	Very high	0.9991		O1/O2v1	O2a
5205	11	2023-03-07_x001E_	100	0.05	0	Klebsiella pneumoniae	Urine	blaKPC-2	1	[F33:A-:B-]	ColRNAI_rep_cluster_1857,IncFIA,IncFIB,IncFII,IncHI1B,IncR,IncU,rep_cluster_2370	MOBC,MOBC,MOBP,MOBP	MPF_I	MOBP,MOBP	conjugative	+	strong	343	127952	388636	5913815	no	-	ST11	5	2	8	10	-,-,-,-,-	0,0,0,0,0	clb 3	17	iuc 1	1	-	0	0	-	0	rmpA2_3-47%	wzi64	KL64	K64	none	Very high	0.9989		O1/O2v1	O2a
5233	11	2023-03-15_x001E_	100	0.02	0	Klebsiella pneumoniae	Blood	blaKPC-2		[F33:A-:B-]	ColRNAI_rep_cluster_1857,IncFIA,IncFIB,IncFII,IncFII,IncHI1B,IncR,IncU,rep_cluster_2370	MOBC,MOBP,MOBP	MPF_I	MOBP,MOBP	conjugative	-	strong	233	151851	366132	5782435	no	-	ST11	4	2	8	10	ybt 9; ICEKp3	503-2LV	-	0	iuc 1	1	-	0	0	-	0	rmpA2_3-47%	wzi64	KL64	K64	none	Very high	0.9991		O1/O2v1	O2a
5569	11	2023-05-22_x001E_	100	0.02	0	Klebsiella pneumoniae	Sputum	blaKPC-2		[F33:A-:B-]	ColRNAI_rep_cluster_1857,IncFIA,IncFIB,IncFII,IncHI1B,IncR,IncU,rep_cluster_2370,rep_cluster_2370	MOBC,MOBP,MOBP	MPF_I	MOBP,MOBP	conjugative	-	strong	244	129462	329032	5785016	no	-	ST11	4	2	8	10	ybt 9; ICEKp3	503-2LV	-	0	iuc 1	1	-	0	0	-	0	rmpA2_3-47%	wzi64	KL64	K64	none	Very high	0.9991		O1/O2v1	O2a
5570	11	2023-05-22_x001E_	100	0.02	0	Klebsiella pneumoniae	Sputum	blaKPC-2		[F33:A-:B-]	ColRNAI_rep_cluster_1857,IncFIA,IncFIB,IncFII,IncHI1B,IncR,IncU,rep_cluster_2370	MOBC,MOBP,MOBP	MPF_I	MOBP,MOBP	conjugative	-	strong	224	151843	366132	5778740	no	-	ST11	4	2	7	9	ybt 9; ICEKp3	503-2LV	-	0	iuc 1	1	-	0	0	-	0	rmpA2_3-47%	wzi64	KL64	K64	none	Very high	0.9991		O1/O2v1	O2a
5621	11	2023-05-31_x001E_	100	0.08	50	Klebsiella pneumoniae	Sputum	blaKPC-2		[F33:A-:B-]	ColRNAI_rep_cluster_1857,IncFIA,IncFIB,IncFII,IncHI1B,IncR,IncU,rep_cluster_2370	MOBC,MOBP,MOBP	MPF_I	MOBP,MOBP	conjugative	-	strong	232	127952	365926	5782590	no	-	ST11	4	2	8	10	ybt 9; ICEKp3	503-2LV	-	0	iuc 1	1	-	0	0	-	0	rmpA2_3-47%	wzi64	KL64	K64	none	Very high	0.9991		O1/O2v1	O2a
5658	11	2023-06-09_x001E_	100	0.02	0	Klebsiella pneumoniae	Urine	blaKPC-2		[F33:A-:B-]	ColRNAI_rep_cluster_1857,IncFIA,IncFIB,IncFII,IncFII,IncHI1B,IncR,IncU,rep_cluster_2370	MOBC,MOBP,MOBP	MPF_I	MOBP,MOBP	conjugative	-	strong	233	127952	366132	5783337	no	-	ST11	4	2	8	10	ybt 9; ICEKp3	503-2LV	-	0	iuc 1	1	-	0	0	-	0	rmpA2_3*-47%	wzi64	KL64	K64	none	Very high	0.9991		O1/O2v1	O2a
5856	11	2023-07-16_x001E_	100	0.02	0	Klebsiella pneumoniae	Urine	blaKPC-2	1	[F33:A-:B-]	ColRNAI_rep_cluster_1857,IncFIA,IncFIB,IncFII,IncHI1B,IncR,IncU,rep_cluster_2370	MOBC,MOBP,MOBP	MPF_I	MOBP,MOBP	conjugative	+	strong	241	128103	321697	5783805	no	-	ST11	4	2	8	10	ybt 9; ICEKp3	503-2LV	-	0	iuc 1	1	-	0	0	-	0	rmpA2_3-47%	wzi64	KL64	K64	none	Very high	0.9991		O1/O2v1	O2a
5860	11	2023-07-13_x001E_	100	0.02	0	Klebsiella pneumoniae	Urine	blaKPC-2		[F33:A-:B-]	ColRNAI_rep_cluster_1857,IncFIA,IncFIB,IncFII,IncFII,IncHI1B,IncR,IncU,rep_cluster_2370	MOBC,MOBP,MOBP	MPF_I	MOBP,MOBP	conjugative	-	strong	229	114957	366132	5765833	no	-	ST11	4	2	8	9	ybt 9; ICEKp3	503-2LV	-	0	iuc 1	1	-	0	0	-	0	rmpA2_3-47%	wzi64	KL64	K64	?	Good	0.999		O1/O2v1	O2a
5918	11	2023-08-03_x001E_	100	0.7	0	Klebsiella pneumoniae	Urine	blaKPC-2		[F33:A-:B-]	ColRNAI_rep_cluster_1857,IncFIA,IncFIB,IncFII,IncFII,IncHI1B,IncR,IncU,rep_cluster_1,rep_cluster_2370	MOBC,MOBP,MOBP	MPF_I	MOBP,MOBP	conjugative	-	strong	232	204020	371549	5848261	no	-	ST11	4	2	9	10	ybt 9; ICEKp3	503-1LV	-	0	iuc 1	1	-	0	0	-	0	rmpA2_3-47%	wzi64	KL64	K64	?	Good	0.999		O1/O2v1	O1
5965	25	2023-08-17_x001E_	100	1	0	Klebsiella pneumoniae	Urine	blaNDM-5	1	IncX3	IncFIB,IncX3	MOBP	MPF_T	-	conjugative	+	strong	184	304118	497934	5663018	no	-	ST25	4	2	9	13	ybt 2; ICEKp1	570	-	0	iuc 3	23	iro 3 (truncated)	1	7	rmp 3; ICEKp1	158-1LV	-	wzi72	KL2	K2	none	Very high	0.984		O1/O2v2	O1
[truncated: 75 more columns]
